# Supplementary material for: Omega-3 Supplementation and Nutritional Status in Patients with Pancreatic Neoplasms: A Systematic Review
Source: Nutrients. 2024 Nov 26;16(23):4036. doi: 10.3390/nu16234036 (PMC11643750; doi:10.3390/nu16234036)
Supplement: Supplementary file 1 [file nutrients-16-04036-s001.zip]

Archive with 1 entries (1 files):
- nutrients-3318728-supplementary.pdf
